# Supplementary material for: Red Light Triggers Lesion Formation in the sdr7-6 Mutant of Rice
Source: Plants (Basel). 2026 Feb 5;15(3):490. doi: 10.3390/plants15030490 (PMC12899952; doi:10.3390/plants15030490)
Supplement: Supplementary file 1 [file plants-15-00490-s001.zip]

Archive with 5 entries (5 files):
- Supplementary Figure S1.eps
- Supplementary Figure S2.eps
- Supplementary Figure S3.eps
- Supplementary figures.pdf
- TABLE S1 Primers used in this study.pdf
